# Supplementary material for: The MerR-like protein BldC binds DNA direct repeats as cooperative multimers to regulate Streptomyces development
Source: Nat Commun. 2018 Mar 19;9:1139. doi: 10.1038/s41467-018-03576-3 (PMC5859096; doi:10.1038/s41467-018-03576-3)
Supplement: Supplementary file 3 — Supplementary Data 1(XLSX 50 kb) [file 41467_2018_3576_MOESM3_ESM.xlsx]

## Sheet: Table S1
probeID	midpos	logFC	adj.P.Val	leftLocusTag	leftStrand	leftDistance	leftProduct	rightLocusTag	rightStrand	rightDistance	rightProduct	inLocusTag	inStrand	inDistance	inProduct
AL645882_5170736_5170795	5170765	4.5163	0.00213179	SCO4758	-1	14	hypothetical protein	SCO4759	1	14	hypothetical protein
AL645882_5238232_5238291	5238261	4.30701	0.00213179	SCO4810	-1	31	hypothetical protein	SCO4811	1	162	hypothetical protein
AL645882_4043090_4043149	4043119	4.34597	0.00213179	SCO3661	-1	73	ATP-dependent protease ATP-binding subunit	SCO3662	-1	210	hypothetical protein
AL645882_6363983_6364042	6364012	4.06294	0.00213179	SCO5817	1	120	DNA hydrolase	SCO5819	1	2336	sporulation transcription factor, WhiH	SCO5818	1	64	ABC transporter
AL645882_3837024_3837083	3837053	4.28953	0.00213179	SCO3475	-1	51	galactonate dehydratase	SCO3476	-1	162	short-chain dehydrogenase
AL645882_5179758_5179817	5179787	3.86832	0.00213179	SCO4767	-1	443	regulatory protein	SCO4769	1	832	RNA polymerase sigma factor SigD	SCO4768	1	61	two-component regulator
AL645882_3165386_3165445	3165415	3.72442	0.00213179	SCO2914	-1	142	amino acid permease	SCO2915	-1	210	hypothetical protein
AL645882_1457886_1457945	1457915	3.66642	0.00213179	SCO1378	-1	251	glycine dehydrogenase	SCO1379	1	162	hypothetical protein
AL645882_1383952_1384011	1383981	3.67886	0.00213179	SCO1306	-1	194	hypothetical protein	SCO1308	1	1472	4-hydroxybenzoate 3-monooxygenase	SCO1307	-1	1406	hypothetical protein
AL645882_7001552_7001611	7001581	3.68897	0.00213179	SCO6343	1	43	hypothetical protein	SCO6344	-1	34	amidase
AL645882_3727332_3727391	3727361	3.60649	0.00213179	SCO3368	-1	457	peptidase	SCO3370	1	2540	large ATP-binding protein	SCO3369	1	58	large ATP-binding protein
AL645882_4340977_4341036	4341006	3.45533	0.00213179	SCO3944	1	363	aminotransferase	SCO3946	1	1451	cytochrome oxidase subunit II	SCO3945	1	75	cytochrome oxidase subunit I
AL645882_4424607_4424666	4424636	3.3953	0.00213179	SCO4027	-1	228	anti sigma factor antagonist	SCO4029	1	769	hypothetical protein	SCO4028	1	71	hypothetical protein
AL645882_3715348_3715407	3715377	3.60113	0.00213179	SCO3355	1	74	adenine glycosylase	SCO3356	1	226	ECF sigma factor
AL645882_4054044_4054103	4054073	4.01968	0.00213179	SCO3672	-1	50	cell surface biosynthesis associated protein	SCO3673	1	194	iron-sulfur-binding reductase
AL645882_3412433_3412492	3412462	4.13276	0.00213179	SCO3111	-1	164	ABC transporter ATP-binding protein	SCO3112	-1	562	hypothetical protein
AL645882_2232842_2232901	2232871	3.90158	0.00217234	SCO2079	-1	31	hypothetical protein	SCO2080	-1	98	hypothetical protein
AL645882_2271048_2271107	2271077	3.33173	0.00217234	SCO2112	-1	126	hypothetical protein	SCO2113	1	66	bacterioferritin
AL645882_4347097_4347156	4347126	3.70377	0.00217792	SCO3947	1	71	ABC transporter	SCO3948	1	34	two component sensor
AL645882_487554_487613	487583	3.27834	0.00217792	SCO0465	-1	70	non-heme chloroperoxidase	SCO0466	1	34	AraC family transcription regulator
AL645882_965952_966011	965981	3.74365	0.0022668	SCO0919	-1	39	hypothetical protein	SCO0920	-1	34	acyltransferase
AL645882_5224172_5224231	5224201	4.20193	0.0022668	SCO4799	-1	104	lipase	SCO4800	1	290	isobutyryl-CoA mutase, small subunit
AL645882_3328242_3328301	3328271	3.19636	0.0022668	SCO3040	-1	63	hypothetical protein	SCO3041	1	50	hypothetical protein
AL645882_5153254_5153313	5153283	3.86115	0.00231022	SCO4739	1	61	lipoprotein	SCO4740	1	50	glucosamine--fructose-6-phosphate aminotransferase
AL645882_5781200_5781259	5781229	3.33537	0.00245846	SCO5308	-1	23	hypothetical protein	SCO5309	1	24	hypothetical protein
AL645882_3422226_3422285	3422255	3.54321	0.00249577	SCO3121	1	57	hypothetical protein	SCO3122	1	153	bifunctional N-acetylglucosamine-1-phosphate uridyltransferase/glucosamine-1-phosphate acetyltransferase	SCOt25	1	29	tRNA-OTHER
AL645882_3920907_3920966	3920936	3.12313	0.0025202	SCO3546	-1	170	hypothetical protein	SCO3547	-1	50	membrane-bound proton-translocating pyrophosphatase
AL645882_6054568_6054627	6054597	3.11412	0.00252823	SCO5555	1	40	hypothetical protein	SCO5556	1	98	histone-like DNA binding protein
AL645882_6370606_6370665	6370635	2.99947	0.00274261	SCO5821	1	412	serine protease	SCO5822	1	370	DNA topoisomerase IV subunit B
AL645882_5468439_5468498	5468468	2.98658	0.00274261	SCO5032	-1	40	alkyl hydroperoxide reductase	SCO5033	1	98	hydrogen peroxide sensing regulator
AL645882_2211430_2211489	2211459	3.67241	0.00277771	SCO2062	-1	282	hypothetical protein	SCO2064	-1	177	DNA polymerase III subunit alpha	SCO2063	1	57	small hydrophilic protein
AL645882_4607911_4607970	4607940	3.03702	0.0028047	SCO4198	1	154	DNA-binding protein	SCO4200	1	618	hypothetical protein	SCO4199	1	131	hypothetical protein
AL645882_4828159_4828218	4828188	2.92958	0.0028174	SCO4409	-1	231	RNA polymerase sigma factor	SCO4410	1	98	anti anti sigma factor
AL645882_4816164_4816223	4816193	3.0098	0.00287325	SCO4398	-1	31	hypothetical protein	SCO4399	1	274	hypothetical protein
AL645882_1998340_1998399	1998369	3.16909	0.00295824	SCO1863	-1	205	hypothetical protein	SCO1864	1	98	acetyltransferase
AL645882_5088979_5089038	5089008	2.87784	0.00298274	SCO4658	1	319	glucosyltransferase	SCO4660	1	311	30S ribosomal protein S7	SCO4659	1	63	30S ribosomal protein S12
AL645882_4248107_4248166	4248136	2.89953	0.00299423	SCO3862	-1	56	hypothetical protein	SCO3863	1	130	hypothetical protein
AL645882_5889860_5889919	5889889	2.96231	0.00315843	SCO5419	1	347	thioredoxin	SCO5420	1	306	cholesterol esterase
AL645882_3360788_3360847	3360817	2.86671	0.00316945	SCO3067	-1	377	anti anti sigma factor	SCO3069	-1	867	hypothetical protein	SCO3068	1	124	RNA polymerase sigma factor
AL645882_7457556_7457615	7457585	3.33424	0.00324082	SCO6705	-1	129	hypothetical protein	SCO6706	1	82	glutathione-dependent aldehyde dehydrogenase
AL645882_5336643_5336702	5336672	3.54707	0.00330971	SCO4903	-1	137	hypothetical protein	SCO4905	-1	637	lipoprotein	SCO4904	-1	551	hypothetical protein
AL645882_6044910_6044969	6044939	2.79635	0.00331177	SCO5544	-1	373	hypothetical protein	SCO5545	1	242	hypothetical protein
AL645882_4450185_4450244	4450214	3.14387	0.00331275	SCO4056	1	783	hypothetical protein	SCO4058	1	360	hypothetical protein	SCO4057	-1	890	transport integral membrane protein
AL645882_5279161_5279220	5279190	3.81268	0.00337137	SCO4846	1	652	hypothetical protein	SCO4848	1	662	hypothetical protein	SCO4847	-1	1274	D-alanyl-D-alanine carboxypeptidase
AL645882_3157627_3157686	3157656	2.76139	0.00344316	SCO2905	-1	109	hypothetical protein	SCO2906	1	50	PTS transmembrane protein
AL645882_1333680_1333739	1333709	3.27864	0.00363058	SCO1262	-1	77	GntR family transcriptional regulator	SCO1263	-1	114	ECF-sigma factor
AL645882_4559969_4560028	4559998	2.69556	0.00382516	SCO4144	-1	237	hypothetical protein	SCO4146	1	3132	ECF family RNA polymerase sigma factor	SCO4145	-1	2324	polyphosphate kinase
AL645882_3077652_3077711	3077681	2.74688	0.00382776	SCO2817	-1	325	hypothetical protein	SCOt20	-1	1443	tRNA-Lys	SCO2818	1	40	hypothetical protein
AL645882_5605050_5605109	5605079	3.19377	0.00382776	SCO5157	-1	234	metal-transport protein	SCO5158	1	290	hypothetical protein
AL645882_6785016_6785075	6785045	2.75273	0.00382776	SCO6179	1	71	nucleotide-sugar dehydratase	SCO6180	1	50	transferase
AL645882_4151323_4151382	4151352	2.68109	0.00385173	SCO3775	-1	31	hypothetical protein	SCO3777	1	495	peptidase	SCO3776	1	52	hypothetical protein
AL645882_4432924_4432983	4432953	2.83853	0.00385173	SCO4035	-1	159	RNA polymerase sigma factor	SCO4036	-1	34	hypothetical protein
AL645882_5038694_5038753	5038723	3.80219	0.00387042	SCOt48	1	131	tRNA-Tyr	SCO4615	-1	34	integrase
AL645882_5836597_5836656	5836626	4.02971	0.00387042	SCO5365	1	117	transferase	SCO5366	1	146	ATP synthase I
AL645882_3264323_3264382	3264352	2.69376	0.00387042	SCO2996	1	47	ABC transporter ATP-binding protein	SCO2997	1	82	transferase
AL645882_988018_988077	988047	2.78887	0.00387042	SCO0941	-1	172	lipoprotein	SCO0942	1	82	RNA polymerase sigma factor SigL
AL645882_3962215_3962274	3962244	3.00224	0.00387042	SCO3582	1	90	hypothetical protein	SCO3583	1	34	integral membrane regulator
AL645882_3414789_3414848	3414818	2.62939	0.00388803	SCO3114	-1	119	hypothetical protein	SCO3115	-1	82	hypothetical protein
AL645882_3761709_3761768	3761738	2.65787	0.0039683	SCO3396	-1	33	hypothetical protein	SCO3397	1	130	integral membrane lysyl-tRNA synthetase
AL645882_6279274_6279333	6279303	2.76626	0.0039683	SCO5747	-1	448	regulatory protein	SCO5749	1	5952	two-component regulator	SCO5748	1	39	sensory histidine kinase
AL645882_3087429_3087488	3087458	2.69383	0.0039683	SCO2826	1	294	hypothetical protein	SCO2828	1	289	amino acid ABC transporter substrate-binding protein	SCO2827	-1	503	hypothetical protein
AL645882_4963949_4964008	4963978	2.60122	0.00405602	SCO4547	1	134	hypothetical protein	SCO4548	1	82	hypothetical protein
AL645882_5617917_5617976	5617946	2.75639	0.00408174	SCO5170	-1	93	TetR family transcriptional regulator	SCO5171	-1	82	hypothetical protein
AL645882_6355767_6355826	6355796	2.59086	0.00408615	SCO5810	-1	238	transmembrane efflux protein	SCO5812	1	652	ribonuclease HII	SCO5811	1	50	transcriptional regulator
AL645882_2322418_2322477	2322447	2.75139	0.00410627	SCO2158	-1	150	kinase	SCO2160	1	267	large membrane protein	SCO2159	1	59	hypothetical protein
AL645882_2929361_2929420	2929390	2.56854	0.00417139	SCO2685	-1	42	ATP-binding protein	SCOt18	1	290	tRNA-Arg
AL645882_2882931_2882990	2882960	3.30763	0.0041776	SCO2650	-1	50	hypothetical protein	SCO2651	-1	258	dehydrogenase/reductase
AL645882_5287972_5288031	5288001	3.42475	0.0042793	SCO4858	-1	148	succinate dehydrogenase membrane subunit	SCO4859	-1	34	OHCU decarboxylase
AL645882_2844132_2844191	2844161	2.61791	0.00428516	SCO2617	-1	78	ATP-dependent protease ATP-binding subunit ClpX	SCO2618	-1	114	ATP-dependent Clp protease proteolytic subunit
AL645882_776458_776517	776487	2.51934	0.00466154	SCO0733	-1	100	hypothetical protein	SCO0734	-1	66	transcriptional repressor
AL645882_7386093_7386152	7386122	2.63745	0.00491269	SCO6650	1	65	hypothetical protein	SCO6652	1	1167	hypothetical protein	SCO6651	1	68	glycosyl transferase
AL645882_4197216_4197275	4197245	3.11562	0.00491269	SCO3817	-1	50	branched-chain alpha-keto acid dehydrogenase E1 subunit alpha	SCO3818	1	274	two-component system response transcriptional regulator
AL645882_5138728_5138787	5138757	2.45683	0.0050403	SCO4721	1	1360	50S ribosomal protein L15	SCO4723	1	210	adenylate kinase	SCO4722	1	1103	preprotein translocase subunit SecY
AL645882_5988683_5988742	5988712	3.00685	0.00506372	SCO5501	1	338	aspartyl/glutamyl-tRNA amidotransferase subunit B	SCO5503	1	2128	acetyltransferase	SCO5502	1	96	integral membrane export protein
AL645882_6541395_6541454	6541424	2.43544	0.00506372	SCO5969	1	101	hypothetical protein	SCO5970	1	82	hypothetical protein
AL645882_8619282_8619341	8619311	2.49582	0.00509226	SCO7795	1	141	transposase	SCO7796	1	98	hypothetical protein
AL645882_8072657_8072716	8072686	3.0879	0.00509226	SCO7261	-1	33	hypothetical protein	SCO7262	1	258	hypothetical protein
AL645882_2340596_2340655	2340625	2.41517	0.00513727	SCO2176	-1	116	hypothetical protein	SCO2178	-1	745	endo alpha-1,4 polygalactosaminidase	SCO2177	1	55	cobalamin (5'-phosphate) synthase
AL645882_3321029_3321088	3321058	3.20421	0.00515724	SCO3034	-1	43	sporulation regulatory protein	SCO3035	1	642	hypothetical protein
AL645882_4186507_4186566	4186536	2.84444	0.00519096	SCO3806	-1	772	hypothetical protein	SCO3808	1	272	hypothetical protein	SCO3807	-1	794	hydrolase
AL645882_1312316_1312375	1312345	2.60374	0.00519096	SCO1239	1	179	hypothetical protein	SCO1240	1	338	hypothetical protein
AL645882_3374467_3374526	3374496	2.44584	0.00529757	SCO3079	1	117	acetyl-CoA acetyltransferase	SCO3080	1	178	hypothetical protein
AL645882_41554_41613	41583	2.47336	0.00531948	SCO0050	1	1372	hypothetical protein	SCO0055	-1	587	membrane-associated oxidoreductase
AL645882_3255022_3255081	3255051	2.61218	0.00534268	SCO2984	1	203	hypothetical protein	SCO2986	-1	1512	hypothetical protein	SCO2985	1	63	hypothetical protein
AL645882_4437178_4437237	4437207	2.37465	0.00541615	SCO4043	-1	24	hypothetical protein	SCO4044	1	26	hypothetical protein
AL645882_5076296_5076355	5076325	2.40407	0.00541615	SCO4651	1	205	lipoprotein	SCO4652	1	114	50S ribosomal protein L10
AL645882_4839096_4839155	4839125	2.49875	0.00552607	SCO4422	1	41	hydrolase	SCO4423	1	178	Ser/Thr protein kinase
AL645882_6421298_6421357	6421327	2.98367	0.00558427	SCO5863	1	116	two-component sensor (kinase)	SCO5864	1	290	hypothetical protein
AL645882_1510084_1510143	1510113	3.5876	0.00566022	SCO1414	-1	96	ankyrin	SCO1415	1	162	hypothetical protein
AL645882_3958131_3958190	3958160	2.74621	0.00584264	SCO3579	-1	379	regulatory protein	SCO3580	1	82	transpeptidase
AL645882_6327496_6327555	6327525	2.35699	0.00589261	SCO5790	-1	53	hypothetical protein	SCO5791	1	130	tRNA delta(2)-isopentenylpyrophosphate transferase
AL645882_5275618_5275677	5275647	2.45072	0.00589816	SCO4842	-1	109	oxidoreductase	SCO4843	1	34	hypothetical protein
AL645882_1202256_1202315	1202285	2.62964	0.00589816	SCO1143	-1	39	hypothetical protein	SCO1144	-1	194	ABC transporter ATP-binding protein
AL645882_5632141_5632200	5632170	2.31301	0.00592768	SCO5180	-1	1248	peptidase	SCO5182	1	1652	hypothetical protein	SCO5181	-1	2777	hypothetical protein
AL645882_5004677_5004736	5004706	2.32581	0.00611899	SCO4582	-1	645	hypothetical protein	SCO4583	1	210	polyprenyl diphosphate synthase
AL645882_1669886_1669945	1669915	2.30642	0.00614094	SCO1557	-1	33	lipoprotein	SCO1558	-1	34	ABC transporter permease
AL645882_3198651_3198710	3198680	2.83559	0.00614094	SCO2942	-1	134	oxidoreductase	SCO2943	-1	82	sugar hydrolase
AL645882_1847515_1847574	1847544	2.59716	0.00614094	SCO1726	1	16	ATPase	SCO1727	1	19	hypothetical protein
AL645882_3393556_3393615	3393585	2.32952	0.00680061	SCO3097	-1	769	hypothetical protein	SCO3099	-1	754	cytochrome P450 hydroxylase	SCO3098	-1	1025	hypothetical protein
AL645882_3707434_3707493	3707463	2.22812	0.00681647	SCO3348	-1	137	DNA-binding protein	SCO3350	-1	814	hypothetical protein	SCO3349	1	65	hypothetical protein
AL645882_2338210_2338269	2338239	2.23978	0.00693935	SCO2174	-1	70	transferase	SCO2175	1	34	nicotinate-nucleotide--dimethylbenzimidazole phosphoribosyltransferase
AL645882_5875346_5875405	5875375	2.28414	0.00703009	SCO5402	-1	203	hypothetical protein	SCO5404	1	587	two-component sensor kinase	SCO5403	1	78	two-component system response regulator
AL645882_5543427_5543486	5543456	2.38314	0.00719348	SCO5103	1	42	regulatory protein	SCO5104	1	258	hypothetical protein
AL645882_6107657_6107716	6107686	2.33794	0.00725483	SCO5604	1	49	hypothetical protein	SCO5605	1	130	hypothetical protein
AL645882_5364649_5364708	5364678	2.57576	0.00755233	SCO4930	1	82	enoyl-CoA hydratase	SCO4931	1	66	hypothetical protein
AL645882_2533442_2533501	2533471	2.61088	0.00756641	SCO2363	-1	174	ATP/GTP-binding protein	SCO2364	1	34	hypothetical protein
AL645882_3741782_3741841	3741811	2.71014	0.00760527	SCO3377	-1	208	hypothetical protein	SCO3379	-1	154	hypothetical protein	SCO3378	-1	179	small membrane protein
AL645882_6346691_6346750	6346720	2.14799	0.00764859	SCO5803	-1	353	LexA repressor	SCO5804	1	306	transcriptional regulator NrdR
AL645882_2782055_2782114	2782084	3.35403	0.00768756	SCOt14	-1	91	tRNA-Ala	SCO2574	-1	66	hypothetical protein
AL645882_5300492_5300551	5300521	2.55397	0.00780116	SCO4869	1	1361	methylmalonyl CoA mutase	SCO4871	1	183	TetR family transcriptional regulator	SCO4870	-1	1451	hypothetical protein
AL645882_4062177_4062236	4062206	2.51459	0.00780116	SCO3678	-1	553	deoxycytidine triphosphate deaminase	SCO3679	1	380	hypothetical protein	SCOt30	1	43	tRNA-Gly
AL645882_899033_899092	899062	2.54074	0.00780261	SCO0852	-1	397	aldolase	SCO0854	1	475	hypothetical protein	SCO0853	1	168	hypothetical protein
AL645882_4862322_4862381	4862351	2.48198	0.00792593	SCO4439	-1	41	D-alanyl-D-alanine carboxypeptidase	SCO4440	1	290	hypothetical protein
AL645882_1378774_1378833	1378803	2.44383	0.00822139	SCO1301	-1	62	exonuclease	SCO1302	-1	322	hypothetical protein
AL645882_5187067_5187126	5187096	3.73281	0.00828807	SCO4773	-1	109	nucleotide-sugar dehydrogenase	SCO4774	1	194	glycerol phosphate dehydrogenase
AL645882_2647728_2647787	2647757	2.27985	0.00830073	SCO2461	1	21	hypothetical protein	SCO2462	1	24	sugar kinase
AL645882_5294079_5294138	5294108	2.20694	0.00836153	SCO4865	1	94	hypothetical protein	SCO4866	1	290	ECF sigma factor
AL645882_5672635_5672694	5672664	2.21792	0.00842547	SCO5212	-1	74	3-phosphoshikimate 1-carboxyvinyltransferase	SCO5213	-1	50	hypothetical protein
AL645882_1877353_1877412	1877382	2.36541	0.00843274	SCO1755	-1	216	hypothetical protein	SCO1756	1	194	hypothetical protein
AL645882_5233108_5233167	5233137	3.46194	0.00847242	SCO4805	1	57	hypothetical protein	SCO4806	1	114	hypothetical protein
AL645882_6684673_6684732	6684702	2.08569	0.00847242	SCO6085	-1	319	hypothetical protein	SCO6087	1	787	transport system integral membrane protein	SCO6086	1	157	transport system integral membrane protein
AL645882_2539712_2539771	2539741	2.16045	0.00850404	SCO2370	-1	546	hypothetical protein	SCO2372	-1	2718	small hydrophobic protein	SCO2371	1	166	pyruvate dehydrogenase subunit E1
AL645882_5688430_5688489	5688459	2.71095	0.00859618	SCO5227	-1	45	redoxin	SCO5228	-1	34	acetyltransferase
AL645882_4306697_4306756	4306726	2.35163	0.00871238	SCO3910	-1	321	hypothetical protein	SCO3911	1	130	replicative DNA helicase
AL645882_8095631_8095690	8095660	2.35063	0.008863	SCO7290	-1	28	dehydrogenase	SCO7291	-1	29	Ser/Thr protein kinase
AL645882_5127717_5127776	5127746	2.07837	0.008863	SCO4700	1	639	hypothetical protein	SCO4702	1	187	50S ribosomal protein L3	SCO4701	1	138	30S ribosomal protein S10
AL645882_5197716_5197775	5197745	2.58228	0.00906204	SCO4778	1	210	Ser/Thr protein kinase	SCO4780	1	1750	succinic semialdehyde dehydrogenase	SCO4779	1	36	Ser/Thr protein kinase
AL645882_6266593_6266652	6266622	3.44049	0.00907813	SCO5743	1	90	FAD-dependent thymidylate synthase	SCO5744	1	130	dihydrodipicolinate synthase
AL645882_5258639_5258698	5258668	2.86094	0.00913338	SCO4827	1	163	malate dehydrogenase	SCO4828	1	66	betaine aldehyde dehydrogenase
AL645882_8067516_8067575	8067545	2.94562	0.00917593	SCO7255	-1	48	hypothetical protein	SCO7256	-1	34	protease
AL645882_5286945_5287004	5286974	2.15053	0.00923538	SCO4856	-1	9	succinate dehydrogenase flavoprotein subunit	SCO4857	-1	11	succinate dehydrogenase membrane subunit
AL645882_3979890_3979949	3979919	2.11445	0.00942855	SCO3602	-1	648	transmembrane transport protein	SCO3604	-1	1629	hypothetical protein	SCO3603	-1	1544	potassium/proton antiporter
AL645882_3381583_3381642	3381612	2.05136	0.00945699	SCO3088	-1	274	hypothetical protein	SCO3090	1	717	ABC transporter	SCO3089	1	160	ABC transporter ATP-binding protein
AL645882_3356842_3356901	3356871	2.27682	0.00945699	SCO3063	-1	205	two-component system reponse regulator	SCO3064	1	290	peptide transporter
AL645882_8474331_8474390	8474360	2.1572	0.00982217	SCO7646	1	35	hypothetical protein	SCO7647	1	274	calcium binding protein
AL645882_4889939_4889998	4889968	1.99933	0.00994259	SCO4470	1	965	phosphoglycerate mutase	SCO4472	1	580	hypothetical protein	SCO4471	1	808	hypothetical protein
AL645882_72118_72177	72147	2.53316	0.00994259	SCO0085	-1	9	hypothetical protein	SCO0086	-1	11	ribosylglycohydrolase
AL645882_4398373_4398432	4398402	2.17565	0.00994259	SCO4005	1	31	RNA polymerase sigma factor	SCO4006	1	98	long-chain-fatty-acid--CoA ligase
AL645882_6244960_6245019	6244989	2.05758	0.0101294	SCO5724	1	78	hypothetical protein	SCO5726	1	391	hypothetical protein	SCO5725	1	41	hypothetical protein
AL645882_4710392_4710451	4710421	2.19319	0.0103902	SCO4294	1	257	hypothetical protein	SCO4295	1	162	cold shock protein
AL645882_4978075_4978134	4978104	2.13687	0.0104411	SCO4559	1	297	electron transfer oxidoreductase	SCO4561	-1	524	hypothetical protein	SCO4560	-1	626	polypetide deformylase
AL645882_3314778_3314837	3314807	1.97988	0.0108371	SCO3030	-1	344	hypothetical protein	SCO3031	1	50	hypothetical protein
AL645882_4636568_4636627	4636597	1.97375	0.0110057	SCO4231	-1	556	lipoprotein	SCO4232	1	146	transcriptional factor regulator
AL645882_2947714_2947773	2947743	2.05035	0.0113023	SCO2705	-1	374	hypothetical protein	SCO2707	1	1147	transferase	SCO2706	1	160	transferase
AL645882_3949762_3949821	3949791	2.45832	0.01148	SCO3569	-1	190	endonuclease	SCO3571	1	534	transcriptional regulator	SCO3570	1	65	hypothetical protein
AL645882_1666791_1666850	1666820	2.78493	0.0115644	SCO1554	-1	291	nicotinate-nucleotide-dimethylbenzimidazole phosphoribosyltransferase	SCO1555	-1	82	methyltransferase
AL645882_4426973_4427032	4427002	2.07887	0.0116519	SCO4030	-1	44	hypothetical protein	SCO4031	-1	66	integral membrane transport protein
AL645882_5148546_5148605	5148575	3.03087	0.0119995	SCO4735	1	127	30S ribosomal protein S9	SCO4736	1	98	phosphoglucosamine mutase
AL645882_5212165_5212224	5212194	2.00109	0.0119995	SCO4790	-1	273	hypothetical protein	SCO4792	1	1207	two-component system DNA-binding response regulator	SCO4791	1	82	two-component system sensor kinase
AL645882_5135399_5135458	5135428	2.07216	0.0120602	SCO4716	1	274	30S ribosomal protein S8	SCO4718	1	294	50S ribosomal protein L18	SCO4717	1	249	50S ribosomal protein L6
AL645882_5725857_5725916	5725886	2.3536	0.0120805	SCO5265	-1	169	hypothetical protein	SCO5267	-1	1003	hypothetical protein	SCO5266	1	83	hypothetical protein
AL645882_4036066_4036125	4036095	1.92124	0.0122111	SCO3656	-1	287	hypothetical protein	SCO3658	1	593	aminotransferase	SCO3657	-1	410	hypothetical protein
AL645882_7872521_7872580	7872550	2.00164	0.0122886	SCO7082	-1	44	hypothetical protein	SCO7083	-1	146	insertion element transposase (fragment)
AL645882_3805597_3805656	3805626	1.99598	0.0124315	SCO3442	1	1251	hypothetical protein	SCO3444	-1	552	hypothetical protein	SCO3443	-1	1364	pyridine nucleotide-disulfide oxidoreductase
AL645882_5145954_5146013	5145983	2.24686	0.0124315	SCO4732	-1	21	hypothetical protein	SCO4733	1	24	hypothetical protein
AL645882_3043722_3043781	3043751	1.95757	0.0130142	SCO2788	1	36	hypothetical protein	SCO2789	1	34	glucosamine-fructose-6-phosphate aminotransferase
AL645882_4373661_4373720	4373690	1.85996	0.0130591	SCO3971	-1	62	hypothetical protein	SCO3972	1	594	hypothetical protein
AL645882_5218480_5218539	5218509	2.57779	0.0132114	SCO4796	-1	329	hypothetical protein	SCO4797	1	114	ATP-dependent DNA helicase II
AL645882_838689_838748	838718	2.02856	0.0132114	SCO0791	1	39	hypothetical protein	SCO0792	1	258	hypothetical protein
AL645882_4675062_4675121	4675091	2.28072	0.0132284	SCO4260	-1	723	hypothetical protein	SCO4262	1	147	hypothetical protein	SCO4261	-1	659	response regulator
AL645882_6618759_6618818	6618788	2.54102	0.0132468	SCO6028	-1	897	ribonuclease	SCO6030	-1	344	hypothetical protein	SCO6029	-1	662	two-component regulator
AL645882_2007972_2008031	2008001	1.93614	0.0132468	SCO1874	1	184	hypothetical protein	SCO1876	1	1467	RNA polymerase sigma factor	SCO1875	1	64	penicillin binding protein
AL645882_2300641_2300700	2300670	1.96826	0.0134413	SCO2138	-1	44	hypothetical protein	SCO2139	1	114	hypothetical protein
AL645882_5109572_5109631	5109601	1.88853	0.0134541	SCO4677	-1	791	regulatory protein	SCO4679	1	167	hypothetical protein	SCO4678	1	678	hypothetical protein
AL645882_4258705_4258764	4258734	2.70006	0.0136114	SCO3870	-1	307	hypothetical protein	SCO3871	1	258	decarboxylase
AL645882_2764596_2764655	2764625	1.94513	0.0141005	SCO2561	-1	280	long-chain fatty-acid CoA ligase	SCO2563	1	2068	30S ribosomal protein S20	SCO2562	-1	1868	GTP-binding protein LepA
AL645882_3499959_3500018	3499988	2.22432	0.0141495	SCO3193	1	79	hypothetical protein	SCO3194	1	82	lipoprotein
AL645882_7046522_7046581	7046551	1.85943	0.0148602	SCO6381	-1	1485	lipoprotein	SCO6382	1	66	hypothetical protein
AL645882_5775991_5776050	5776020	2.2834	0.0149268	SCO5302	-1	43	integral membrane cell-cycle protein	SCO5303	-1	34	hypothetical protein
AL645882_3588687_3588746	3588716	2.04673	0.0150211	SCO3236	-1	29	oxygenase	SCO3237	-1	29	hypothetical protein
AL645882_5129822_5129881	5129851	2.51351	0.0150638	SCO4704	1	187	50S ribosomal protein L23	SCO4706	1	703	30S ribosomal protein S19	SCO4705	1	146	50S ribosomal protein L2
AL645882_3150757_3150816	3150786	2.2566	0.0154388	SCO2896	-1	43	hypothetical protein	SCO2897	1	338	penicillin-binding protein
AL645882_1582115_1582174	1582144	2.63688	0.0155982	SCO1480	-1	310	hypothetical protein	SCO1482	-1	756	dihydroorotate dehydrogenase 2	SCO1481	-1	836	orotidine 5'-phosphate decarboxylase
AL645882_779386_779445	779415	2.01253	0.0162209	SCO0735	1	319	oxidoreductase	SCO0737	-1	596	oxidoreductase	SCO0736	-1	695	hypothetical protein
AL645882_6038801_6038860	6038830	2.37211	0.0163346	SCO5540	-1	77	hypothetical protein	SCO5541	-1	258	ATP-GTP binding protein
AL645882_1932846_1932905	1932875	2.33506	0.0163782	SCO1804	1	64	S-adenosylmethionine:tRNA ribosyltransferase-isomerase	SCO1805	1	290	hypothetical protein
AL645882_3230520_3230579	3230549	2.76043	0.0164843	SCO2969	-1	68	cell division ATP-binding protein	SCO2970	1	146	hypothetical protein
AL645882_1183609_1183668	1183638	2.21849	0.0166267	SCO1126	-1	67	hypothetical protein	SCO1127	1	34	oxidoreductase
AL645882_7402734_7402793	7402763	1.82631	0.0167013	SCO6663	-1	76	transketolase	SCO6664	1	82	transcriptional regulator
AL645882_4645079_4645138	4645108	2.29304	0.0167013	SCO4239	-1	157	small membrane protein	SCO4240	-1	66	ABC transporter ATP-binding protein
AL645882_5319107_5319166	5319136	1.75623	0.016753	SCO4884	1	990	lipoprotein	SCO4886	1	567	sugar ABC transporter ATP-binding protein	SCO4885	1	716	lipoprotein
AL645882_7218808_7218867	7218837	2.23917	0.0171687	SCO6527	1	116	hypothetical protein	SCO6529	1	1471	ATP/GTP binding protein	SCO6528	1	34	integral membrane transport protein
AL645882_1868769_1868828	1868798	2.7442	0.0173181	SCO1747	-1	1061	hypothetical protein	SCO1749	1	480	hypothetical protein	SCO1748	-1	1196	expression regulator
AL645882_6574793_6574852	6574822	1.8731	0.018009	SCO5998	-1	108	UDP-N-acetylglucosamine transferase	SCO5999	1	482	aconitate hydratase
AL645882_5074171_5074230	5074200	1.68774	0.0189038	SCO4649	1	107	50S ribosomal protein L1	SCO4650	1	66	lipoprotein
AL645882_4485219_4485278	4485248	1.69206	0.0189288	SCO4090	1	420	hypothetical protein	SCO4091	1	114	DNA-binding protein
AL645882_3674914_3674973	3674943	1.81068	0.0189656	SCO3322	1	78	hypothetical protein	SCO3323	1	498	RNA polymerase sigma factor
AL645882_2165310_2165369	2165339	1.83377	0.0189656	SCO2018	-1	87	aminopeptidase	SCO2019	-1	34	chorismate mutase
AL645882_2197949_2198008	2197978	1.69569	0.0189656	SCO2049	-1	30	hypothetical protein	SCO2051	-1	727	imidazole glycerol phosphate synthase subunit HisH	SCO2050	-1	722	phosphoribosyl isomerase A
AL645882_5622564_5622623	5622593	1.68014	0.0189656	SCO5173	1	1346	hypothetical protein	SCO5175	1	797	hypothetical protein	SCO5174	1	1131	transferase
AL645882_875759_875818	875788	2.76027	0.0189656	SCO0827	-1	63	hypothetical protein	SCO0828	1	50	alkaline phosphatase
AL645882_4916263_4916322	4916292	2.06078	0.0191402	SCO4497	1	57	hypothetical protein	SCO4498	1	258	proton transport protein
AL645882_1794589_1794648	1794618	1.66757	0.0191677	SCO1673	1	354	hypothetical protein	SCO1675	-1	670	small membrane protein	SCO1674	-1	779	hypothetical protein
AL645882_5659506_5659565	5659535	2.04375	0.0195401	SCO5201	1	245	moaE-like protein	SCO5202	1	114	hypothetical protein
AL645882_7157138_7157197	7157167	2.23261	0.0196933	SCO6468	-1	206	phosphatidylserine decarboxylase	SCO6470	-1	1173	hypothetical protein	SCO6469	-1	1205	acyl-CoA dehydrogenase
AL645882_2134642_2134701	2134671	1.65037	0.0200929	SCO1998	-1	43	30S ribosomal protein S1	SCO1999	1	482	hypothetical protein
AL645882_8090649_8090708	8090678	1.65061	0.0202399	SCO7284	1	37	ribonuclease H	SCO7285	1	66	hydroxylase
AL645882_4808816_4808875	4808845	1.65651	0.0206759	SCO4391	-1	61	hypothetical protein	SCO4392	1	114	esterase
AL645882_7348457_7348516	7348486	2.17294	0.0211591	SCO6625	1	167	hypothetical protein	SCO6626	1	50	protein kinase
AL645882_5368244_5368303	5368273	1.62555	0.0211959	SCO4932	1	773	histidine ammonia-lyase	SCO4934	1	403	lipoprotein	SCO4933	1	543	hypothetical protein
AL645882_3273472_3273531	3273501	2.03036	0.0214857	SCO2998	1	5109	transferase	SCO3000	-1	573	phosphatase	SCO2999	-1	4961	hypothetical protein
AL645882_5540762_5540821	5540791	2.05143	0.0220942	SCO5098	1	1170	hypothetical protein	SCO5100	1	218	GntR family transcriptional regulator	SCO5099	1	1060	hypothetical protein
AL645882_4210831_4210890	4210860	2.35701	0.0224345	SCO3828	-1	289	molybdopterin-guanine dinucleotide biosynthesis protein	SCO3830	-1	1410	branched-chain alpha-keto acid dehydrogenase E1 subunit beta	SCO3829	-1	1475	branched-chain alpha-keto acid dehydrogenase E2
AL645882_4292426_4292485	4292455	1.60876	0.0226425	SCO3897	-1	99	hypothetical protein	SCO3899	-1	1290	hypothetical protein	SCO3898	-1	1277	hypothetical protein
AL645882_2727714_2727773	2727743	2.12987	0.0230364	SCO2528	-1	543	2-isopropylmalate synthase	SCO2530	1	912	hypothetical protein	SCO2529	1	180	metalloprotease
AL645882_2904297_2904356	2904326	1.59813	0.0236794	SCO2667	1	991	hypothetical protein	SCO2669	1	517	hypothetical protein	SCO2668	1	888	hypothetical protein
AL645882_6403646_6403705	6403675	1.61586	0.023764	SCO5847	1	310	transcriptional regulator	SCO5849	1	1207	AgaS protein	SCO5848	1	97	tagatose 6-phosphate kinase
AL645882_1893639_1893698	1893668	1.58484	0.0238669	SCO1773	-1	61	L-alanine dehydrogenase	SCO1774	-1	82	regulatory protein
AL645882_8137942_8138001	8137971	1.95491	0.0245301	SCO7326	-1	3202	hypothetical protein	SCO7328	-1	1061	regulatory protein	SCO7327	-1	3995	two-component system sensory histidine kinase
AL645882_5068368_5068427	5068397	1.59522	0.0255126	SCO4643	1	246	UDP-N-acetylenolpyruvoylglucosamine reductase	SCO4644	-1	194	adenosine deaminase
AL645882_5141279_5141338	5141308	1.99578	0.0255157	SCO4726	1	155	50S ribosomal protein L36	SCO4727	1	34	30S ribosomal protein S13
AL645882_5350804_5350863	5350833	1.56804	0.0255157	SCO4916	-1	66	phosphomannomutase	SCO4917	-1	290	purine nucleoside phosphorylase
AL645882_2248890_2248949	2248919	1.82396	0.0255672	SCO2092	-1	303	S-adenosyl-methyltransferase MraW	SCO2093	1	194	hypothetical protein
AL645882_122615_122674	122644	2.36915	0.025719	SCO0131	-1	189	hypothetical protein	SCO0132	1	98	transcriptional regulator
AL645882_64285_64344	64314	2.04655	0.0258554	SCO0072	-1	222	hypothetical protein	SCO0073	1	290	hypothetical protein
AL645882_592522_592581	592551	1.56434	0.025927	SCO0551	-1	243	histidine kinase	SCO0553	-1	497	hypothetical protein	SCO0552	-1	716	response regulator
AL645882_5165374_5165433	5165403	1.61522	0.0260054	SCO4753	1	51	hypothetical protein	SCO4754	1	34	transcriptional regulator
AL645882_544098_544157	544127	1.79362	0.0260054	SCO0508	1	41	tetR family transcriptional regulator	SCO0509	1	66	glycerol kinase
AL645882_3648568_3648627	3648597	1.71666	0.0262175	SCO3299	-1	50	hypothetical protein	SCO3300	1	50	hypothetical protein
AL645882_609197_609256	609226	1.71981	0.0273868	SCO0566	-1	41	hypothetical protein	SCO0567	1	290	insertion element transposase
AL645882_6867367_6867426	6867396	2.8154	0.0274901	SCO6243	-1	39	malate synthase	SCO6244	-1	146	hypothetical protein
AL645882_5133151_5133210	5133180	1.5513	0.0279482	SCO4711	1	186	30S ribosomal protein S17	SCO4713	1	293	50S ribosomal protein L24	SCO4712	1	78	50S ribosomal protein L14
AL645882_6091970_6092029	6091999	1.92441	0.0282595	SCO5586	1	67	signal recognition particle protein	SCO5587	1	50	cell division protein FtsH-like protein
AL645882_5119293_5119352	5119322	1.90818	0.0282738	SCO4692	1	63	hypothetical protein	SCO4693	1	34	hypothetical protein
AL645882_1173720_1173779	1173749	1.68977	0.0288494	SCO1115	1	215	hypothetical protein	SCO1117	-1	1140	hypothetical protein	SCO1116	1	76	hypothetical protein
AL645882_7481104_7481163	7481133	2.17081	0.0288676	SCO6727	-1	31	hypothetical protein	SCO6728	1	162	hypothetical protein
AL645882_2814402_2814461	2814431	1.51965	0.0289434	SCO2598	-1	264	dehydrogenase	SCO2600	-1	4225	hypothetical protein	SCO2599	-1	4022	hypothetical protein
AL645882_5702541_5702600	5702570	1.68993	0.0289483	SCO5240	-1	459	hypothetical protein	SCO5242	1	958	hypothetical protein	SCO5241	-1	968	hypothetical protein
AL645882_3774857_3774916	3774886	2.02367	0.0292527	SCO3408	-1	44	hypothetical protein	SCO3409	1	258	inorganic pyrophosphatase
AL645882_5072739_5072798	5072768	1.99151	0.0292855	SCO4647	1	106	transcription antitermination protein	SCO4648	1	82	50S ribosomal protein L11
AL645882_4588572_4588631	4588601	1.82977	0.0293297	SCO4175	-1	90	hypothetical protein	SCO4176	1	82	hypothetical protein
AL645882_5398071_5398130	5398100	1.65804	0.0297336	SCO4962	1	198	threonine dehydratase	SCO4964	1	967	integral membrane transport protein	SCO4963	1	37	ABC transporter ATP-binding protein
AL645882_5961855_5961914	5961884	1.50725	0.029993	SCO5475	1	105	hypothetical protein	SCO5476	1	210	oligopeptide transport integral membrane protein
AL645882_5713258_5713317	5713287	1.47743	0.0302759	SCO5251	1	42	acetyltransferase	SCO5252	1	34	hypothetical protein
AL645882_5330840_5330899	5330869	1.47278	0.0303097	SCO4896	-1	30	transport integral membrane protein	SCO4897	1	34	transcriptional regulator
AL645882_2226693_2226752	2226722	1.81472	0.0315891	SCO2075	-1	40	DNA-binding protein	SCO2076	1	514	isoleucyl-tRNA synthetase
AL645882_3673370_3673429	3673399	2.26262	0.0316153	SCO3320	-1	209	redox-sensing transcriptional repressor Rex	SCO3321	-1	66	redoxin
AL645882_4189841_4189900	4189870	1.73026	0.031996	SCO3810	-1	156	GntR family transcriptional regulator	SCO3811	1	66	D-alanyl-D-alanine carboxypeptidase
AL645882_2447843_2447902	2447872	1.75784	0.0320246	SCO2277	1	31	hypothetical protein	SCO2278	1	31	hypothetical protein
AL645882_4619980_4620039	4620009	1.4501	0.0321816	SCO4210	-1	635	hypothetical protein	SCO4212	1	295	hypothetical protein	SCO4211	-1	608	integrase, partial CDS
AL645882_7946197_7946256	7946226	1.48987	0.0325746	SCO7151	1	811	hypothetical protein	SCO7153	1	194	sugar transporter	SCO7152	1	774	hypothetical protein
AL645882_882894_882953	882923	2.07971	0.0327945	SCO0833	-1	119	hypothetical protein	SCO0835	-1	189	methyltransferase	SCO0834	-1	188	hypothetical protein
AL645882_4369938_4369997	4369967	1.61651	0.0327945	SCO3968	-1	159	hypothetical protein	SCO3969	-1	98	ATP/GTP-binding protein
AL645882_3308052_3308111	3308081	1.43909	0.0328005	SCO3024	-1	216	transporter	SCO3026	-1	1101	hypothetical protein	SCO3025	-1	1151	mannose-6-phosphate isomerase
AL645882_4379140_4379199	4379169	2.37884	0.0340154	SCO3976	-1	72	phosphodiesterase	SCO3977	1	194	protease
AL645882_5570427_5570486	5570456	1.48744	0.0341159	SCO5121	1	1026	peptide transport system ATP-binding protein	SCO5123	1	1417	small membrane protein	SCO5122	-1	2123	peptidase
AL645882_4337681_4337740	4337710	1.42739	0.0343952	SCO3941	-1	68	Ser/Thr protein kinase	SCO3942	1	130	hypothetical protein
AL645882_5489731_5489790	5489760	1.71762	0.0354889	SCO5049	-1	339	hypothetical protein	SCO5051	1	1207	glycosyltransferase	SCO5050	1	121	nucleotide-sugar dehydrogenase
AL645882_434590_434649	434619	1.85427	0.0367358	SCO0416	-1	31	hypothetical protein	SCO0417	-1	31	hypothetical protein
AL645882_5215348_5215407	5215377	1.40589	0.0368057	SCO4793	-1	76	hypothetical protein	SCO4794	1	50	hypothetical protein
AL645882_5117676_5117735	5117705	1.41212	0.0370843	SCO4689	1	146	hypothetical protein	SCO4691	1	222	hypothetical protein	SCO4690	1	72	hypothetical protein
AL645882_764072_764131	764101	1.41348	0.0376955	SCO0720	-1	51	hypothetical protein	SCO0721	-1	114	glycosyl transferase
AL645882_3404364_3404423	3404393	1.38619	0.03851	SCO3107	-1	97	lipoprotein	SCO3108	1	50	hypothetical protein
AL645882_5464383_5464442	5464412	1.53426	0.0388017	SCO5028	1	76	ATP-binding protein	SCO5029	1	354	hypothetical protein
AL645882_4174765_4174824	4174794	1.4221	0.0392099	SCO3795	-1	285	aspartyl-tRNA synthetase	SCO3797	-1	2018	hypothetical protein	SCO3796	1	78	hypothetical protein
AL645882_430081_430140	430110	1.3772	0.0392099	SCO0409	-1	155	spore-associated protein	SCO0411	1	1216	hypothetical protein	SCO0410	-1	1250	hypothetical protein
AL645882_5552013_5552072	5552042	1.37934	0.0399994	SCO5109	-1	123	hypothetical protein	SCO5110	1	50	lipoprotein
AL645882_5228021_5228080	5228050	1.51246	0.040274	SCO4802	-1	50	hypothetical protein	SCO4803	1	34	hypothetical protein
AL645882_3249176_3249235	3249205	1.56813	0.041517	SCO2981	1	160	glycosyl transferase	SCO2983	1	2078	glycosyl transferase	SCO2982	1	140	glycosyl transferase
AL645882_4543111_4543170	4543140	1.58416	0.0420604	SCO4128	-1	107	hypothetical protein	SCO4130	-1	1229	hypothetical protein	SCO4129	-1	1262	hypothetical protein
AL645882_5106459_5106518	5106488	1.54243	0.0426387	SCO4674	1	171	hypothetical protein	SCO4676	-1	768	hypothetical protein	SCO4675	-1	908	hypothetical protein
AL645882_2889537_2889596	2889566	1.63657	0.0429074	SCO2657	1	41	transcriptional regulator	SCO2658	1	34	sugar-binding protein
AL645882_2514547_2514606	2514576	1.4926	0.0431216	SCO2344	-1	25	integral membrane transport protein	SCO2345	1	24	peptidodoglycan-binding membrane protein
AL645882_4845648_4845707	4845677	1.93754	0.0433339	SCO4425	-1	3105	sigma-like protein	SCO4427	-1	184	hypothetical protein	SCO4426	-1	2981	regulatory protein
AL645882_5556683_5556742	5556712	2.23534	0.0435186	SCO5111	1	265	GTP-binding protein	SCO5112	1	642	ABC transporter integral membrane protein BldKA
AL645882_6211853_6211912	6211882	1.63806	0.0436651	SCO5699	1	540	prolyl-tRNA synthetase	SCO5700	-1	34	kinase
AL645882_1679255_1679314	1679284	1.77362	0.0440232	SCO1568	-1	38	TetR family transcriptional regulator	SCO1569	-1	50	oxidoreductase
AL645882_3515238_3515297	3515267	2.50701	0.0451785	SCO3206	-1	108	transmembrane efflux protein	SCO3207	-1	34	TetR family transcriptional regulator
AL645882_3173138_3173197	3173167	1.66606	0.0456054	SCO2922	-1	291	hypothetical protein	SCO2923	-1	146	hypothetical protein
AL645882_5721407_5721466	5721436	1.33906	0.0460459	SCO5261	1	107	malate oxidoreductase	SCO5262	1	258	dehydrogenase
AL645882_5207283_5207342	5207312	1.36198	0.046252	SCO4786	-1	96	hypothetical protein	SCO4787	1	50	hypothetical protein
AL645882_5248053_5248112	5248082	1.33108	0.0466424	SCO4816	-1	1054	hypothetical protein	SCO4818	-1	487	hypothetical protein	SCO4817	-1	1358	Ser/Thr protein kinase
AL645882_3132979_3133038	3133008	1.44813	0.046653	SCO2877	1	1798	hypothetical protein	SCO2879	1	1609	hypothetical protein	SCO2878	1	1659	hypothetical protein
AL645882_3447349_3447408	3447378	1.33827	0.0473004	SCO3146	-1	797	hypothetical protein	SCO3148	-1	1668	4-diphosphocytidyl-2-C-methyl-D-erythritol kinase	SCO3147	-1	1814	ABC transporter ATP-binding protein
AL645882_6358802_6358861	6358831	2.04354	0.0476284	SCO5814	-1	46	hypothetical protein	SCO5815	1	242	ATP-dependent DNA helicase
AL645882_4222405_4222464	4222434	1.33109	0.0476284	SCO3837	-1	1165	hypothetical protein	SCO3839	-1	88	hypothetical protein	SCO3838	-1	1238	hypothetical protein
AL645882_3617500_3617559	3617529	1.31163	0.0485153	SCO3271	1	153	dehydrogenase	SCO3272	-1	82	DNA-binding protein
AL645882_5115912_5115971	5115941	1.3333	0.0485455	SCO4686	1	17	hypothetical protein	SCO4687	-1	19	hypothetical protein
AL645882_8205363_8205422	8205392	1.3144	0.0492923	SCO7393	-1	87	lipoprotein	SCO7394	1	130	hypothetical protein
AL645882_5083983_5084042	5084012	1.34363	0.0495748	SCO4654	1	2467	DNA-directed RNA polymerase subunit beta	SCO4656	1	1640	hypothetical protein	SCO4655	1	2369	DNA-directed RNA polymerase subunit beta'
